# Supplementary material for: Relative Efficacy of Alirocumab, Evolocumab, Inclisiran, and Bempedoic Acid on Lipids in Patients with Cardiovascular Disease or Familial Hypercholesterolaemia
Source: J Clin Med. 2025 Nov 10;14(22):7946. doi: 10.3390/jcm14227946 (PMC12653900; doi:10.3390/jcm14227946)
Supplement: Supplementary file 1 [file jcm-14-07946-s001.zip]

Archive with 1 entries (1 files):
- jcm-3910375-supplementary.pdf
